# Supplementary material for: The Paradoxical Role of Circulating Ketone Bodies in Glycemic Control of Individuals with Type 2 Diabetes: High Risk, High Reward?
Source: Biomolecules. 2022 Sep 18;12(9):1318. doi: 10.3390/biom12091318 (PMC9496560; doi:10.3390/biom12091318)
Supplement: Supplementary file 1 [file biomolecules-12-01318-s001.zip]

Archive with 1 entries (1 files):
- biomolecules-1872856-supplementary.pdf
